# Supplementary material for: Screening and predicted value of potential biomarkers for breast cancer using bioinformatics analysis
Source: Sci Rep. 2021 Oct 21;11:20799. doi: 10.1038/s41598-021-00268-9 (PMC8531389; doi:10.1038/s41598-021-00268-9)
Supplement: Supplementary file 1 — Supplementary Information 1. [file 41598_2021_268_MOESM1_ESM.xlsx]

## Sheet: GSE134359
!Sample_source_name_ch1	!Sample_organism_ch1	!Sample_characteristics_ch1	!Sample_characteristics_ch1	!Sample_characteristics_ch1	!Sample_molecule_ch1
Fresh frozen adjacent normal tissue	Homo sapiens	population: Mexico hispanic	pam50 molecular subtype: NA	tissue: Tissue	total RNA
Fresh frozen adjacent normal tissue	Homo sapiens	population: Mexico hispanic	pam50 molecular subtype: NA	tissue: RNA from adjacent normal tissue	total RNA
Fresh frozen adjacent normal tissue	Homo sapiens	population: Mexico hispanic	pam50 molecular subtype: NA	tissue: RNA from adjacent normal tissue	total RNA
Fresh frozen adjacent normal tissue	Homo sapiens	population: Mexico hispanic	pam50 molecular subtype: NA	tissue: RNA from adjacent normal tissue	total RNA
Fresh frozen adjacent normal tissue	Homo sapiens	population: Mexico hispanic	pam50 molecular subtype: NA	tissue: RNA from adjacent normal tissue	total RNA
Fresh frozen adjacent normal tissue	Homo sapiens	population: Mexico hispanic	pam50 molecular subtype: NA	tissue: RNA from adjacent normal tissue	total RNA
Fresh frozen adjacent normal tissue	Homo sapiens	population: Mexico hispanic	pam50 molecular subtype: NA	tissue: RNA from adjacent normal tissue	total RNA
Fresh frozen adjacent normal tissue	Homo sapiens	population: Mexico hispanic	pam50 molecular subtype: NA	tissue: RNA from adjacent normal tissue	total RNA
Fresh frozen adjacent normal tissue	Homo sapiens	population: Mexico hispanic	pam50 molecular subtype: NA	tissue: RNA from adjacent normal tissue	total RNA
Fresh frozen adjacent normal tissue	Homo sapiens	population: Mexico hispanic	pam50 molecular subtype: NA	tissue: RNA from adjacent normal tissue	total RNA
Fresh frozen adjacent normal tissue	Homo sapiens	population: Mexico hispanic	pam50 molecular subtype: NA	tissue: RNA from adjacent normal tissue	total RNA
Fresh frozen adjacent normal tissue	Homo sapiens	population: Mexico hispanic	pam50 molecular subtype: NA	tissue: RNA from adjacent normal tissue	total RNA
Fresh frozen breast cancer tumor	Homo sapiens	population: Mexico hispanic	pam50 molecular subtype: Luminal B	tissue: RNA from tumor tissue	total RNA
Fresh frozen breast cancer tumor	Homo sapiens	population: Mexico hispanic	pam50 molecular subtype: Her2-enriched	tissue: RNA from tumor tissue	total RNA
Fresh frozen breast cancer tumor	Homo sapiens	population: Mexico hispanic	pam50 molecular subtype: Luminal B	tissue: RNA from tumor tissue	total RNA
Fresh frozen breast cancer tumor	Homo sapiens	population: Mexico hispanic	pam50 molecular subtype: Luminal A	tissue: RNA from tumor tissue	total RNA
Fresh frozen breast cancer tumor	Homo sapiens	population: Mexico hispanic	pam50 molecular subtype: Luminal A	tissue: RNA from tumor tissue	total RNA
Fresh frozen breast cancer tumor	Homo sapiens	population: Mexico hispanic	pam50 molecular subtype: Luminal A	tissue: RNA from tumor tissue	total RNA
Fresh frozen breast cancer tumor	Homo sapiens	population: Mexico hispanic	pam50 molecular subtype: Her2-enriched	tissue: RNA from tumor tissue	total RNA
Fresh frozen breast cancer tumor	Homo sapiens	population: Mexico hispanic	pam50 molecular subtype: Luminal B	tissue: RNA from tumor tissue	total RNA
Fresh frozen breast cancer tumor	Homo sapiens	population: Mexico hispanic	pam50 molecular subtype: Basal-like	tissue: RNA from tumor tissue	total RNA
Fresh frozen breast cancer tumor	Homo sapiens	population: Mexico hispanic	pam50 molecular subtype: Basal-like	tissue: RNA from tumor tissue	total RNA
Fresh frozen breast cancer tumor	Homo sapiens	population: Mexico hispanic	pam50 molecular subtype: Luminal A	tissue: RNA from tumor tissue	total RNA
Fresh frozen breast cancer tumor	Homo sapiens	population: Mexico hispanic	pam50 molecular subtype: Luminal A	tissue: RNA from tumor tissue	total RNA
Fresh frozen breast cancer tumor	Homo sapiens	population: Mexico hispanic	pam50 molecular subtype: Basal-like	tissue: RNA from tumor tissue	total RNA
Fresh frozen breast cancer tumor	Homo sapiens	population: Mexico hispanic	pam50 molecular subtype: Luminal B	tissue: RNA from tumor tissue	total RNA
Fresh frozen breast cancer tumor	Homo sapiens	population: Mexico hispanic	pam50 molecular subtype: Luminal A	tissue: RNA from tumor tissue	total RNA
Fresh frozen breast cancer tumor	Homo sapiens	population: Mexico hispanic	pam50 molecular subtype: Luminal A	tissue: RNA from tumor tissue	total RNA
Fresh frozen breast cancer tumor	Homo sapiens	population: Mexico hispanic	pam50 molecular subtype: Luminal A	tissue: RNA from tumor tissue	total RNA
Fresh frozen breast cancer tumor	Homo sapiens	population: Mexico hispanic	pam50 molecular subtype: Luminal A	tissue: RNA from tumor tissue	total RNA
Fresh frozen breast cancer tumor	Homo sapiens	population: Mexico hispanic	pam50 molecular subtype: Luminal A	tissue: RNA from tumor tissue	total RNA
Fresh frozen breast cancer tumor	Homo sapiens	population: Mexico hispanic	pam50 molecular subtype: Luminal A	tissue: RNA from tumor tissue	total RNA
Fresh frozen breast cancer tumor	Homo sapiens	population: Mexico hispanic	pam50 molecular subtype: Luminal A	tissue: RNA from tumor tissue	total RNA
Fresh frozen breast cancer tumor	Homo sapiens	population: Mexico hispanic	pam50 molecular subtype: Luminal B	tissue: RNA from tumor tissue	total RNA
Fresh frozen breast cancer tumor	Homo sapiens	population: Mexico hispanic	pam50 molecular subtype: Luminal B	tissue: RNA from tumor tissue	total RNA
Fresh frozen breast cancer tumor	Homo sapiens	population: Mexico hispanic	pam50 molecular subtype: Her2-enriched	tissue: RNA from tumor tissue	total RNA
Fresh frozen breast cancer tumor	Homo sapiens	population: Mexico hispanic	pam50 molecular subtype: Luminal B	tissue: RNA from tumor tissue	total RNA
Fresh frozen breast cancer tumor	Homo sapiens	population: Mexico hispanic	pam50 molecular subtype: Luminal A	tissue: RNA from tumor tissue	total RNA
Fresh frozen breast cancer tumor	Homo sapiens	population: Mexico hispanic	pam50 molecular subtype: Luminal A	tissue: RNA from tumor tissue	total RNA
Fresh frozen breast cancer tumor	Homo sapiens	population: Mexico hispanic	pam50 molecular subtype: Her2-enriched	tissue: RNA from tumor tissue	total RNA
Fresh frozen breast cancer tumor	Homo sapiens	population: Mexico hispanic	pam50 molecular subtype: Luminal A	tissue: RNA from tumor tissue	total RNA
Fresh frozen breast cancer tumor	Homo sapiens	population: Mexico hispanic	pam50 molecular subtype: Her2-enriched	tissue: RNA from tumor tissue	total RNA
Fresh frozen breast cancer tumor	Homo sapiens	population: Mexico hispanic	pam50 molecular subtype: Basal-like	tissue: RNA from tumor tissue	total RNA
Fresh frozen breast cancer tumor	Homo sapiens	population: Mexico hispanic	pam50 molecular subtype: Basal-like	tissue: RNA from tumor tissue	total RNA
Fresh frozen breast cancer tumor	Homo sapiens	population: Mexico hispanic	pam50 molecular subtype: Her2-enriched	tissue: RNA from tumor tissue	total RNA
Fresh frozen breast cancer tumor	Homo sapiens	population: Mexico hispanic	pam50 molecular subtype: Her2-enriched	tissue: RNA from tumor tissue	total RNA
Fresh frozen breast cancer tumor	Homo sapiens	population: Mexico hispanic	pam50 molecular subtype: Luminal B	tissue: RNA from tumor tissue	total RNA
Fresh frozen breast cancer tumor	Homo sapiens	population: Mexico hispanic	pam50 molecular subtype: Luminal A	tissue: RNA from tumor tissue	total RNA
Fresh frozen breast cancer tumor	Homo sapiens	population: Mexico hispanic	pam50 molecular subtype: Her2-enriched	tissue: RNA from tumor tissue	total RNA
Fresh frozen breast cancer tumor	Homo sapiens	population: Mexico hispanic	pam50 molecular subtype: Luminal A	tissue: RNA from tumor tissue	total RNA
Fresh frozen breast cancer tumor	Homo sapiens	population: Mexico hispanic	pam50 molecular subtype: Luminal A	tissue: RNA from tumor tissue	total RNA
Fresh frozen breast cancer tumor	Homo sapiens	population: Mexico hispanic	pam50 molecular subtype: Luminal B	tissue: RNA from tumor tissue	total RNA
Fresh frozen breast cancer tumor	Homo sapiens	population: Mexico hispanic	pam50 molecular subtype: Luminal B	tissue: RNA from tumor tissue	total RNA
Fresh frozen breast cancer tumor	Homo sapiens	population: Mexico hispanic	pam50 molecular subtype: Basal-like	tissue: RNA from tumor tissue	total RNA
Fresh frozen breast cancer tumor	Homo sapiens	population: Mexico hispanic	pam50 molecular subtype: Luminal B	tissue: RNA from tumor tissue	total RNA
Fresh frozen breast cancer tumor	Homo sapiens	population: Mexico hispanic	pam50 molecular subtype: Luminal B	tissue: RNA from tumor tissue	total RNA
Fresh frozen breast cancer tumor	Homo sapiens	population: Mexico hispanic	pam50 molecular subtype: Luminal A	tissue: RNA from tumor tissue	total RNA
Fresh frozen breast cancer tumor	Homo sapiens	population: Mexico hispanic	pam50 molecular subtype: Luminal B	tissue: RNA from tumor tissue	total RNA
Fresh frozen breast cancer tumor	Homo sapiens	population: Mexico hispanic	pam50 molecular subtype: Luminal B	tissue: RNA from tumor tissue	total RNA
Fresh frozen breast cancer tumor	Homo sapiens	population: Mexico hispanic	pam50 molecular subtype: Luminal B	tissue: RNA from tumor tissue	total RNA
Fresh frozen breast cancer tumor	Homo sapiens	population: Mexico hispanic	pam50 molecular subtype: Luminal B	tissue: RNA from tumor tissue	total RNA
Fresh frozen breast cancer tumor	Homo sapiens	population: Mexico hispanic	pam50 molecular subtype: Luminal A	tissue: RNA from tumor tissue	total RNA
Fresh frozen breast cancer tumor	Homo sapiens	population: Mexico hispanic	pam50 molecular subtype: Luminal B	tissue: RNA from tumor tissue	total RNA
Fresh frozen breast cancer tumor	Homo sapiens	population: Mexico hispanic	pam50 molecular subtype: Luminal A	tissue: RNA from tumor tissue	total RNA
Fresh frozen breast cancer tumor	Homo sapiens	population: Mexico hispanic	pam50 molecular subtype: Her2-enriched	tissue: RNA from tumor tissue	total RNA
Fresh frozen breast cancer tumor	Homo sapiens	population: Mexico hispanic	pam50 molecular subtype: Luminal A	tissue: RNA from tumor tissue	total RNA
Fresh frozen breast cancer tumor	Homo sapiens	population: Mexico hispanic	pam50 molecular subtype: Luminal B	tissue: RNA from tumor tissue	total RNA
Fresh frozen breast cancer tumor	Homo sapiens	population: Mexico hispanic	pam50 molecular subtype: Luminal B	tissue: RNA from tumor tissue	total RNA
Fresh frozen breast cancer tumor	Homo sapiens	population: Mexico hispanic	pam50 molecular subtype: Luminal B	tissue: RNA from tumor tissue	total RNA
Fresh frozen breast cancer tumor	Homo sapiens	population: Mexico hispanic	pam50 molecular subtype: Luminal A	tissue: RNA from tumor tissue	total RNA
Fresh frozen breast cancer tumor	Homo sapiens	population: Mexico hispanic	pam50 molecular subtype: Luminal B	tissue: RNA from tumor tissue	total RNA
Fresh frozen breast cancer tumor	Homo sapiens	population: Mexico hispanic	pam50 molecular subtype: Luminal B	tissue: RNA from tumor tissue	total RNA
Fresh frozen breast cancer tumor	Homo sapiens	population: Mexico hispanic	pam50 molecular subtype: Luminal B	tissue: RNA from tumor tissue	total RNA
Fresh frozen breast cancer tumor	Homo sapiens	population: Mexico hispanic	pam50 molecular subtype: Her2-enriched	tissue: RNA from tumor tissue	total RNA
Fresh frozen breast cancer tumor	Homo sapiens	population: Mexico hispanic	pam50 molecular subtype: Luminal A	tissue: RNA from tumor tissue	total RNA
Fresh frozen breast cancer tumor	Homo sapiens	population: Mexico hispanic	pam50 molecular subtype: Basal-like	tissue: RNA from tumor tissue	total RNA
Fresh frozen breast cancer tumor	Homo sapiens	population: Mexico hispanic	pam50 molecular subtype: Her2-enriched	tissue: RNA from tumor tissue	total RNA
Fresh frozen breast cancer tumor	Homo sapiens	population: Mexico hispanic	pam50 molecular subtype: Her2-enriched	tissue: RNA from tumor tissue	total RNA
Fresh frozen breast cancer tumor	Homo sapiens	population: Mexico hispanic	pam50 molecular subtype: Her2-enriched	tissue: RNA from tumor tissue	total RNA
Fresh frozen breast cancer tumor	Homo sapiens	population: Mexico hispanic	pam50 molecular subtype: Basal-like	tissue: RNA from tumor tissue	total RNA
Fresh frozen breast cancer tumor	Homo sapiens	population: Mexico hispanic	pam50 molecular subtype: Her2-enriched	tissue: RNA from tumor tissue	total RNA
Fresh frozen breast cancer tumor	Homo sapiens	population: Mexico hispanic	pam50 molecular subtype: Basal-like	tissue: RNA from tumor tissue	total RNA
Fresh frozen breast cancer tumor	Homo sapiens	population: Mexico hispanic	pam50 molecular subtype: Luminal B	tissue: RNA from tumor tissue	total RNA
Fresh frozen breast cancer tumor	Homo sapiens	population: Mexico hispanic	pam50 molecular subtype: Luminal B	tissue: RNA from tumor tissue	total RNA
Fresh frozen breast cancer tumor	Homo sapiens	population: Mexico hispanic	pam50 molecular subtype: Basal-like	tissue: RNA from tumor tissue	total RNA
Fresh frozen breast cancer tumor	Homo sapiens	population: Mexico hispanic	pam50 molecular subtype: Luminal B	tissue: RNA from tumor tissue	total RNA

## Sheet: GSE31448
!Sample_title	!Sample_geo_accession	!Sample_source_name_ch1	!Sample_organism_ch1	!Sample_characteristics_ch1	!Sample_characteristics_ch1	!Sample_characteristics_ch1	!Sample_characteristics_ch1	!Sample_characteristics_ch1	!Sample_characteristics_ch1	!Sample_characteristics_ch1	!Sample_characteristics_ch1
Breast cancer tumor sample21	GSM781288	human breast cancer tumors	Homo sapiens	age at diagnosis: <=50	pt: pT2	pn: negative	erbb2: negative	er ihc: negative	prihc: negative	molecular subtype: Basal	tissue: breast cancer tumor
Breast cancer tumor sample39	GSM781289	human breast cancer tumors	Homo sapiens	age at diagnosis: <=50	pt: pT2	pn: negative	erbb2: negative	er ihc: negative	prihc: negative	molecular subtype: Basal	tissue: breast cancer tumor
Breast cancer tumor sample58	GSM781290	human breast cancer tumors	Homo sapiens	age at diagnosis: <=50	pt: pT2	pn: positive	erbb2: negative	er ihc: negative	prihc: negative	molecular subtype: Basal	tissue: breast cancer tumor
Breast cancer tumor sample93	GSM781291	human breast cancer tumors	Homo sapiens	age at diagnosis: >50	pt: pT2	pn: positive	er ihc: negative	prihc: negative	molecular subtype: Basal	tissue: breast cancer tumor
Breast cancer tumor sample120	GSM781292	human breast cancer tumors	Homo sapiens	age at diagnosis: <=50	pt: pT2	pn: negative	erbb2: negative	er ihc: negative	prihc: positive	molecular subtype: Basal	tissue: breast cancer tumor
Breast cancer tumor sample124	GSM781293	human breast cancer tumors	Homo sapiens	age at diagnosis: <=50	pt: pT1	pn: positive	er ihc: negative	prihc: negative	molecular subtype: Basal	tissue: breast cancer tumor
Breast cancer tumor sample137	GSM781294	human breast cancer tumors	Homo sapiens	age at diagnosis: <=50	pt: pT1	pn: negative	erbb2: negative	er ihc: negative	prihc: negative	molecular subtype: Basal	tissue: breast cancer tumor
Breast cancer tumor sample141	GSM781295	human breast cancer tumors	Homo sapiens	age at diagnosis: >50	pt: pT2	pn: negative	erbb2: negative	er ihc: negative	prihc: negative	molecular subtype: Basal	tissue: breast cancer tumor
Breast cancer tumor sample180	GSM781296	human breast cancer tumors	Homo sapiens	age at diagnosis: >50	pt: pT2	pn: positive	er ihc: negative	prihc: negative	molecular subtype: Basal	tissue: breast cancer tumor
Breast cancer tumor sample187	GSM781297	human breast cancer tumors	Homo sapiens	age at diagnosis: >50	pt: pT2	er ihc: negative	prihc: negative	molecular subtype: Basal	tissue: breast cancer tumor
Breast cancer tumor sample188	GSM781298	human breast cancer tumors	Homo sapiens	age at diagnosis: >50	pt: pT2	pn: positive	erbb2: negative	er ihc: negative	prihc: negative	molecular subtype: Basal	tissue: breast cancer tumor
Breast cancer tumor sample200	GSM781299	human breast cancer tumors	Homo sapiens	age at diagnosis: <=50	pt: pT1	pn: negative	er ihc: negative	prihc: negative	molecular subtype: Basal	tissue: breast cancer tumor
Breast cancer tumor sample210	GSM781300	human breast cancer tumors	Homo sapiens	age at diagnosis: >50	pt: pT2	pn: negative	erbb2: negative	er ihc: negative	prihc: negative	molecular subtype: Basal	tissue: breast cancer tumor
Breast cancer tumor sample221	GSM781301	human breast cancer tumors	Homo sapiens	age at diagnosis: <=50	pt: pT3	pn: positive	erbb2: negative	er ihc: negative	prihc: negative	molecular subtype: Basal	tissue: breast cancer tumor
Breast cancer tumor sample222	GSM781302	human breast cancer tumors	Homo sapiens	age at diagnosis: <=50	pt: pT1	pn: positive	er ihc: negative	prihc: negative	molecular subtype: Basal	tissue: breast cancer tumor
Breast cancer tumor sample230	GSM781303	human breast cancer tumors	Homo sapiens	age at diagnosis: >50	pt: pT1	pn: negative	erbb2: negative	er ihc: negative	prihc: negative	molecular subtype: Basal	tissue: breast cancer tumor
Breast cancer tumor sample231	GSM781304	human breast cancer tumors	Homo sapiens	age at diagnosis: >50	pt: pT2	pn: positive	er ihc: negative	prihc: negative	molecular subtype: Basal	tissue: breast cancer tumor
Breast cancer tumor sample233	GSM781305	human breast cancer tumors	Homo sapiens	age at diagnosis: <=50	pt: pT3	pn: negative	erbb2: negative	er ihc: negative	prihc: negative	molecular subtype: Basal	tissue: breast cancer tumor
Breast cancer tumor sample235	GSM781306	human breast cancer tumors	Homo sapiens	age at diagnosis: >50	pt: pT3	pn: positive	erbb2: negative	er ihc: positive	prihc: positive	molecular subtype: ERBB2	tissue: breast cancer tumor
Breast cancer tumor sample237	GSM781307	human breast cancer tumors	Homo sapiens	age at diagnosis: <=50	pt: pT2	pn: negative	erbb2: negative	er ihc: negative	prihc: negative	molecular subtype: Basal	tissue: breast cancer tumor
Breast cancer tumor sample238	GSM781308	human breast cancer tumors	Homo sapiens	age at diagnosis: <=50	pt: pT2	pn: negative	erbb2: negative	er ihc: positive	prihc: positive	molecular subtype: Normal	tissue: breast cancer tumor
Breast cancer tumor sample241	GSM781309	human breast cancer tumors	Homo sapiens	age at diagnosis: <=50	pn: negative	erbb2: negative	er ihc: negative	prihc: negative	molecular subtype: Basal	tissue: breast cancer tumor
Breast cancer tumor sample242	GSM781310	human breast cancer tumors	Homo sapiens	age at diagnosis: <=50	pn: negative	erbb2: negative	er ihc: negative	prihc: negative	molecular subtype: Normal	tissue: breast cancer tumor
Breast cancer tumor sample243	GSM781311	human breast cancer tumors	Homo sapiens	age at diagnosis: <=50	pn: negative	erbb2: negative	er ihc: negative	prihc: negative	molecular subtype: Basal	tissue: breast cancer tumor
Breast cancer tumor sample249	GSM781312	human breast cancer tumors	Homo sapiens	age at diagnosis: <=50	pt: pT2	pn: negative	erbb2: negative	er ihc: negative	prihc: negative	molecular subtype: Basal	tissue: breast cancer tumor
Breast cancer tumor sample251	GSM781313	human breast cancer tumors	Homo sapiens	age at diagnosis: >50	pt: pT2	pn: negative	erbb2: negative	er ihc: negative	prihc: positive	molecular subtype: Basal	tissue: breast cancer tumor
Breast cancer tumor sample260	GSM781314	human breast cancer tumors	Homo sapiens	age at diagnosis: >50	pt: pT1	pn: negative	erbb2: negative	er ihc: negative	prihc: negative	molecular subtype: Basal	tissue: breast cancer tumor
Breast cancer tumor sample301	GSM781315	human breast cancer tumors	Homo sapiens	age at diagnosis: >50	pn: positive	erbb2: positive	er ihc: negative	prihc: negative	molecular subtype: Basal	tissue: breast cancer tumor
Breast cancer tumor sample309	GSM781316	human breast cancer tumors	Homo sapiens	age at diagnosis: >50	pt: pT1	pn: negative	er ihc: positive	prihc: positive	molecular subtype: LuminalA	tissue: breast cancer tumor
ECRG4 set: NB1	GSM781318	Normal Breast	Homo sapiens	center: IPC	type: --	age of diagnosis (year): --	molecular subtype: --	histology: --	pt: --	pn: --	grade sbr: --
ECRG4 set: NB2	GSM781319	Normal Breast	Homo sapiens	center: IPC	type: --	age of diagnosis (year): --	molecular subtype: --	histology: --	pt: --	pn: --	grade sbr: --
ECRG4 set: NB3	GSM781320	Normal Breast	Homo sapiens	center: IPC	type: --	age of diagnosis (year): --	molecular subtype: --	histology: --	pt: --	pn: --	grade sbr: --
ECRG4 set: NB4	GSM781321	Normal Breast	Homo sapiens	center: IPC	type: --	age of diagnosis (year): --	molecular subtype: --	histology: --	pt: --	pn: --	grade sbr: --

## Sheet: GSE42568
!Sample_title	!Sample_geo_accession	!Sample_source_name_ch1	!Sample_organism_ch1	!Sample_characteristics_ch1	!Sample_characteristics_ch1	!Sample_characteristics_ch1	!Sample_characteristics_ch1	!Sample_characteristics_ch1	!Sample_characteristics_ch1	!Sample_characteristics_ch1	!Sample_characteristics_ch1	!Sample_characteristics_ch1	!Sample_characteristics_ch1	!Sample_treatment_protocol_ch1
Normal breast, N1_15_12_04	GSM1045191	Breast tissue, normal	Homo sapiens	tissue: normal breast	age: NA	er_status: NA	size: NA	grade: NA	lymph node status: NA	relapse free survival time_days: NA	relapse free survival event: NA	overall survival time_days: NA	overall survival event: NA	Tissues were stored at -70°C/-80°C prior to RNA isolation.
Normal breast, N4_14_12_04	GSM1045192	Breast tissue, normal	Homo sapiens	tissue: normal breast	age: NA	er_status: NA	size: NA	grade: NA	lymph node status: NA	relapse free survival time_days: NA	relapse free survival event: NA	overall survival time_days: NA	overall survival event: NA	Tissues were stored at -70°C/-80°C prior to RNA isolation.
Normal breast, N5_15_12_04	GSM1045193	Breast tissue, normal	Homo sapiens	tissue: normal breast	age: NA	er_status: NA	size: NA	grade: NA	lymph node status: NA	relapse free survival time_days: NA	relapse free survival event: NA	overall survival time_days: NA	overall survival event: NA	Tissues were stored at -70°C/-80°C prior to RNA isolation.
Normal breast, N6_14_12_04	GSM1045194	Breast tissue, normal	Homo sapiens	tissue: normal breast	age: NA	er_status: NA	size: NA	grade: NA	lymph node status: NA	relapse free survival time_days: NA	relapse free survival event: NA	overall survival time_days: NA	overall survival event: NA	Tissues were stored at -70°C/-80°C prior to RNA isolation.
Normal breast, P1_15_12_04	GSM1045195	Breast tissue, normal	Homo sapiens	tissue: normal breast	age: NA	er_status: NA	size: NA	grade: NA	lymph node status: NA	relapse free survival time_days: NA	relapse free survival event: NA	overall survival time_days: NA	overall survival event: NA	Tissues were stored at -70°C/-80°C prior to RNA isolation.
Normal breast, P10_26_1_05	GSM1045196	Breast tissue, normal	Homo sapiens	tissue: normal breast	age: NA	er_status: NA	size: NA	grade: NA	lymph node status: NA	relapse free survival time_days: NA	relapse free survival event: NA	overall survival time_days: NA	overall survival event: NA	Tissues were stored at -70°C/-80°C prior to RNA isolation.
Normal breast, P11_25_1_05	GSM1045197	Breast tissue, normal	Homo sapiens	tissue: normal breast	age: NA	er_status: NA	size: NA	grade: NA	lymph node status: NA	relapse free survival time_days: NA	relapse free survival event: NA	overall survival time_days: NA	overall survival event: NA	Tissues were stored at -70°C/-80°C prior to RNA isolation.
Normal breast, P12_25_1_05	GSM1045198	Breast tissue, normal	Homo sapiens	tissue: normal breast	age: NA	er_status: NA	size: NA	grade: NA	lymph node status: NA	relapse free survival time_days: NA	relapse free survival event: NA	overall survival time_days: NA	overall survival event: NA	Tissues were stored at -70°C/-80°C prior to RNA isolation.
Normal breast, P13_25_1_05	GSM1045199	Breast tissue, normal	Homo sapiens	tissue: normal breast	age: NA	er_status: NA	size: NA	grade: NA	lymph node status: NA	relapse free survival time_days: NA	relapse free survival event: NA	overall survival time_days: NA	overall survival event: NA	Tissues were stored at -70°C/-80°C prior to RNA isolation.
Normal breast, P14_25_1_05	GSM1045200	Breast tissue, normal	Homo sapiens	tissue: normal breast	age: NA	er_status: NA	size: NA	grade: NA	lymph node status: NA	relapse free survival time_days: NA	relapse free survival event: NA	overall survival time_days: NA	overall survival event: NA	Tissues were stored at -70°C/-80°C prior to RNA isolation.
Normal breast, P18_25_1_05	GSM1045201	Breast tissue, normal	Homo sapiens	tissue: normal breast	age: NA	er_status: NA	size: NA	grade: NA	lymph node status: NA	relapse free survival time_days: NA	relapse free survival event: NA	overall survival time_days: NA	overall survival event: NA	Tissues were stored at -70°C/-80°C prior to RNA isolation.
Normal breast, P21_25_1_05	GSM1045202	Breast tissue, normal	Homo sapiens	tissue: normal breast	age: NA	er_status: NA	size: NA	grade: NA	lymph node status: NA	relapse free survival time_days: NA	relapse free survival event: NA	overall survival time_days: NA	overall survival event: NA	Tissues were stored at -70°C/-80°C prior to RNA isolation.
Normal breast, P3_22_12_04	GSM1045203	Breast tissue, normal	Homo sapiens	tissue: normal breast	age: NA	er_status: NA	size: NA	grade: NA	lymph node status: NA	relapse free survival time_days: NA	relapse free survival event: NA	overall survival time_days: NA	overall survival event: NA	Tissues were stored at -70°C/-80°C prior to RNA isolation.
Normal breast, P4_14_12_04	GSM1045204	Breast tissue, normal	Homo sapiens	tissue: normal breast	age: NA	er_status: NA	size: NA	grade: NA	lymph node status: NA	relapse free survival time_days: NA	relapse free survival event: NA	overall survival time_days: NA	overall survival event: NA	Tissues were stored at -70°C/-80°C prior to RNA isolation.
Normal breast, P5_21_12_04	GSM1045205	Breast tissue, normal	Homo sapiens	tissue: normal breast	age: NA	er_status: NA	size: NA	grade: NA	lymph node status: NA	relapse free survival time_days: NA	relapse free survival event: NA	overall survival time_days: NA	overall survival event: NA	Tissues were stored at -70°C/-80°C prior to RNA isolation.
Normal breast, P8_25_1_05	GSM1045206	Breast tissue, normal	Homo sapiens	tissue: normal breast	age: NA	er_status: NA	size: NA	grade: NA	lymph node status: NA	relapse free survival time_days: NA	relapse free survival event: NA	overall survival time_days: NA	overall survival event: NA	Tissues were stored at -70°C/-80°C prior to RNA isolation.
Normal breast, P9_25_1_05	GSM1045207	Breast tissue, normal	Homo sapiens	tissue: normal breast	age: NA	er_status: NA	size: NA	grade: NA	lymph node status: NA	relapse free survival time_days: NA	relapse free survival event: NA	overall survival time_days: NA	overall survival event: NA	Tissues were stored at -70°C/-80°C prior to RNA isolation.
Breast cancer, S1_21_12_04	GSM1045208	Breast tissue, cancer	Homo sapiens	tissue: breast cancer	age: 74.03	er_status: 1	size: 0.6	grade: 2	lymph node status: 1	relapse free survival time_days: 3026	relapse free survival event: 0	overall survival time_days: 3026	overall survival event: 0	Tissues were stored at -70°C/-80°C prior to RNA isolation.
Breast cancer, S10_22_12_04	GSM1045209	Breast tissue, cancer	Homo sapiens	tissue: breast cancer	age: 67.26	er_status: 1	size: 5	grade: 2	lymph node status: 1	relapse free survival time_days: 755	relapse free survival event: 1	overall survival time_days: 755	overall survival event: 1	Tissues were stored at -70°C/-80°C prior to RNA isolation.
Breast cancer, S11_14_12_04	GSM1045210	Breast tissue, cancer	Homo sapiens	tissue: breast cancer	age: 53.35	er_status: 1	size: 3.5	grade: 1	lymph node status: 0	relapse free survival time_days: 3014	relapse free survival event: 0	overall survival time_days: 3014	overall survival event: 0	Tissues were stored at -70°C/-80°C prior to RNA isolation.
Breast cancer, S14_21_12_04	GSM1045211	Breast tissue, cancer	Homo sapiens	tissue: breast cancer	age: 43.72	er_status: 1	size: 1.5	grade: 3	lymph node status: 1	relapse free survival time_days: 406	relapse free survival event: 1	overall survival time_days: 1726	overall survival event: 1	Tissues were stored at -70°C/-80°C prior to RNA isolation.
Breast cancer, S15_15_12_04	GSM1045212	Breast tissue, cancer	Homo sapiens	tissue: breast cancer	age: 51.47	er_status: 0	size: 2.7	grade: 3	lymph node status: 0	relapse free survival time_days: 2225	relapse free survival event: 0	overall survival time_days: 2225	overall survival event: 0	Tissues were stored at -70°C/-80°C prior to RNA isolation.
Breast cancer, S16_20_12_04	GSM1045213	Breast tissue, cancer	Homo sapiens	tissue: breast cancer	age: 42.49	er_status: 0	size: 5	grade: 3	lymph node status: 1	relapse free survival time_days: 252	relapse free survival event: 1	overall survival time_days: 285	overall survival event: 1	Tissues were stored at -70°C/-80°C prior to RNA isolation.
Breast cancer, S18_22_12_04	GSM1045214	Breast tissue, cancer	Homo sapiens	tissue: breast cancer	age: 52.01	er_status: 0	size: 2.5	grade: 3	lymph node status: 0	relapse free survival time_days: 2138	relapse free survival event: 0	overall survival time_days: 2138	overall survival event: 0	Tissues were stored at -70°C/-80°C prior to RNA isolation.
Breast cancer, S2_15_12_04	GSM1045215	Breast tissue, cancer	Homo sapiens	tissue: breast cancer	age: 43.4	er_status: 1	size: 1	grade: 2	lymph node status: 0	relapse free survival time_days: 2449	relapse free survival event: 0	overall survival time_days: 2449	overall survival event: 0	Tissues were stored at -70°C/-80°C prior to RNA isolation.
Breast cancer, S20_14_12_04	GSM1045216	Breast tissue, cancer	Homo sapiens	tissue: breast cancer	age: 45.86	er_status: 0	size: 1.8	grade: 3	lymph node status: 0	relapse free survival time_days: 2080	relapse free survival event: 1	overall survival time_days: 2456	overall survival event: 1	Tissues were stored at -70°C/-80°C prior to RNA isolation.
Breast cancer, S22_9_12_04	GSM1045217	Breast tissue, cancer	Homo sapiens	tissue: breast cancer	age: 78.6	er_status: 1	size: 2.3	grade: 2	lymph node status: 1	relapse free survival time_days: 346	relapse free survival event: 1	overall survival time_days: 420	overall survival event: 1	Tissues were stored at -70°C/-80°C prior to RNA isolation.
Breast cancer, S25_10_12_04	GSM1045218	Breast tissue, cancer	Homo sapiens	tissue: breast cancer	age: 56.89	er_status: 0	size: 3.5	grade: 3	lymph node status: 0	relapse free survival time_days: 1110	relapse free survival event: 1	overall survival time_days: 1110	overall survival event: 1	Tissues were stored at -70°C/-80°C prior to RNA isolation.
Breast cancer, S26_10_12_04	GSM1045219	Breast tissue, cancer	Homo sapiens	tissue: breast cancer	age: 54.36	er_status: 0	size: 4	grade: 3	lymph node status: 1	relapse free survival time_days: 332	relapse free survival event: 1	overall survival time_days: 488	overall survival event: 1	Tissues were stored at -70°C/-80°C prior to RNA isolation.
Breast cancer, S28_7_12_04	GSM1045220	Breast tissue, cancer	Homo sapiens	tissue: breast cancer	age: 49.03	er_status: 0	size: 8	grade: 3	lymph node status: 1	relapse free survival time_days: 368	relapse free survival event: 1	overall survival time_days: 2718	overall survival event: 0	Tissues were stored at -70°C/-80°C prior to RNA isolation.
Breast cancer, S29_10_12_04	GSM1045221	Breast tissue, cancer	Homo sapiens	tissue: breast cancer	age: 51.46	er_status: 0	size: 2.5	grade: 3	lymph node status: 1	relapse free survival time_days: 362	relapse free survival event: 1	overall survival time_days: 767	overall survival event: 1	Tissues were stored at -70°C/-80°C prior to RNA isolation.
Breast cancer, S3_20_12_04	GSM1045222	Breast tissue, cancer	Homo sapiens	tissue: breast cancer	age: 63.88	er_status: 0	size: 3	grade: 2	lymph node status: 1	relapse free survival time_days: 1216	relapse free survival event: 1	overall survival time_days: 1216	overall survival event: 1	Tissues were stored at -70°C/-80°C prior to RNA isolation.
Breast cancer, S30_14_12_04	GSM1045223	Breast tissue, cancer	Homo sapiens	tissue: breast cancer	age: 43.89	er_status: 0	size: 1	grade: 3	lymph node status: 1	relapse free survival time_days: 2462	relapse free survival event: 0	overall survival time_days: 2462	overall survival event: 0	Tissues were stored at -70°C/-80°C prior to RNA isolation.
Breast cancer, S31_3_12_04	GSM1045224	Breast tissue, cancer	Homo sapiens	tissue: breast cancer	age: 76.49	er_status: 1	size: 3	grade: 3	lymph node status: 1	relapse free survival time_days: 888	relapse free survival event: 1	overall survival time_days: 1862	overall survival event: 1	Tissues were stored at -70°C/-80°C prior to RNA isolation.
Breast cancer, S32_3_12_04	GSM1045225	Breast tissue, cancer	Homo sapiens	tissue: breast cancer	age: 68.57	er_status: 1	size: 2.3	grade: 3	lymph node status: 1	relapse free survival time_days: 212	relapse free survival event: 1	overall survival time_days: 1223	overall survival event: 1	Tissues were stored at -70°C/-80°C prior to RNA isolation.
Breast cancer, S33_3_12_04	GSM1045226	Breast tissue, cancer	Homo sapiens	tissue: breast cancer	age: 82.14	er_status: 1	size: 1.5	grade: 1	lymph node status: 0	relapse free survival time_days: 3019	relapse free survival event: 0	overall survival time_days: 3019	overall survival event: 0	Tissues were stored at -70°C/-80°C prior to RNA isolation.
Breast cancer, S35_8_12_04	GSM1045227	Breast tissue, cancer	Homo sapiens	tissue: breast cancer	age: 73.05	er_status: 1	size: 3	grade: 3	lymph node status: 1	relapse free survival time_days: 155	relapse free survival event: 1	overall survival time_days: 155	overall survival event: 1	Tissues were stored at -70°C/-80°C prior to RNA isolation.
Breast cancer, S36_20_12_04	GSM1045228	Breast tissue, cancer	Homo sapiens	tissue: breast cancer	age: 77.3	er_status: 1	size: 1.5	grade: 1	lymph node status: 0	relapse free survival time_days: 947	relapse free survival event: 0	overall survival time_days: 947	overall survival event: 0	Tissues were stored at -70°C/-80°C prior to RNA isolation.
Breast cancer, S37_8_12_04	GSM1045229	Breast tissue, cancer	Homo sapiens	tissue: breast cancer	age: 65.07	er_status: 0	size: 4.5	grade: 3	lymph node status: 1	relapse free survival time_days: 552	relapse free survival event: 1	overall survival time_days: 552	overall survival event: 1	Tissues were stored at -70°C/-80°C prior to RNA isolation.
Breast cancer, S38_10_12_04	GSM1045230	Breast tissue, cancer	Homo sapiens	tissue: breast cancer	age: 47.59	er_status: 0	size: 5	grade: 2	lymph node status: 1	relapse free survival time_days: 1641	relapse free survival event: 1	overall survival time_days: 2903	overall survival event: 0	Tissues were stored at -70°C/-80°C prior to RNA isolation.
Breast cancer, S5_15_12_04	GSM1045231	Breast tissue, cancer	Homo sapiens	tissue: breast cancer	age: 57.59	er_status: 0	size: 2.5	grade: 3	lymph node status: 1	relapse free survival time_days: 2438	relapse free survival event: 0	overall survival time_days: 2438	overall survival event: 0	Tissues were stored at -70°C/-80°C prior to RNA isolation.
Breast cancer, S6_20_12_04	GSM1045232	Breast tissue, cancer	Homo sapiens	tissue: breast cancer	age: 38.6	er_status: 1	size: 3	grade: 3	lymph node status: 0	relapse free survival time_days: 1627	relapse free survival event: 0	overall survival time_days: 1627	overall survival event: 0	Tissues were stored at -70°C/-80°C prior to RNA isolation.
Breast cancer, S7_14_12_04	GSM1045233	Breast tissue, cancer	Homo sapiens	tissue: breast cancer	age: 49.59	er_status: 1	size: 3	grade: 3	lymph node status: 1	relapse free survival time_days: 1224	relapse free survival event: 1	overall survival time_days: 1708	overall survival event: 1	Tissues were stored at -70°C/-80°C prior to RNA isolation.
Breast cancer, T1_14_12_04	GSM1045234	Breast tissue, cancer	Homo sapiens	tissue: breast cancer	age: 80.3	er_status: 0	size: 2	grade: 3	lymph node status: 0	relapse free survival time_days: 2237	relapse free survival event: 0	overall survival time_days: 2237	overall survival event: 0	Tissues were stored at -70°C/-80°C prior to RNA isolation.
Breast cancer, T10_8_12_04	GSM1045235	Breast tissue, cancer	Homo sapiens	tissue: breast cancer	age: 58.52	er_status: 1	size: 2.5	grade: 3	lymph node status: 1	relapse free survival time_days: 845	relapse free survival event: 1	overall survival time_days: 845	overall survival event: 1	Tissues were stored at -70°C/-80°C prior to RNA isolation.
Breast cancer, T101A_9_12_04	GSM1045236	Breast tissue, cancer	Homo sapiens	tissue: breast cancer	age: 46.08	er_status: 0	size: 3.5	grade: 2	lymph node status: 1	relapse free survival time_days: 602	relapse free survival event: 1	overall survival time_days: 2957	overall survival event: 0	Tissues were stored at -70°C/-80°C prior to RNA isolation.
Breast cancer, T103_9_12_04	GSM1045237	Breast tissue, cancer	Homo sapiens	tissue: breast cancer	age: 50.62	er_status: 0	size: 5	grade: 3	lymph node status: 1	relapse free survival time_days: 577	relapse free survival event: 1	overall survival time_days: 913	overall survival event: 1	Tissues were stored at -70°C/-80°C prior to RNA isolation.
Breast cancer, T104_9_12_04	GSM1045238	Breast tissue, cancer	Homo sapiens	tissue: breast cancer	age: 50.62	er_status: 1	size: 3.5	grade: 3	lymph node status: 1	relapse free survival time_days: 138	relapse free survival event: 1	overall survival time_days: 138	overall survival event: 1	Tissues were stored at -70°C/-80°C prior to RNA isolation.
Breast cancer, T105B	GSM1045239	Breast tissue, cancer	Homo sapiens	tissue: breast cancer	age: 42.95	er_status: 0	size: 5.5	grade: 3	lymph node status: 1	relapse free survival time_days: 459	relapse free survival event: 1	overall survival time_days: 1058	overall survival event: 1	Tissues were stored at -70°C/-80°C prior to RNA isolation.
Breast cancer, T106_21_12_04	GSM1045240	Breast tissue, cancer	Homo sapiens	tissue: breast cancer	age: 73.38	er_status: 0	size: 1.5	grade: 2	lymph node status: 0	relapse free survival time_days: 2759	relapse free survival event: 0	overall survival time_days: 2759	overall survival event: 0	Tissues were stored at -70°C/-80°C prior to RNA isolation.
Breast cancer, T107_7_12_04	GSM1045241	Breast tissue, cancer	Homo sapiens	tissue: breast cancer	age: 53.75	er_status: 1	size: 3.5	grade: 3	lymph node status: 1	relapse free survival time_days: 2405	relapse free survival event: 1	overall survival time_days: 2764	overall survival event: 0	Tissues were stored at -70°C/-80°C prior to RNA isolation.
Breast cancer, T108_21_12_04	GSM1045242	Breast tissue, cancer	Homo sapiens	tissue: breast cancer	age: 72.74	er_status: 1	size: 3.5	grade: 3	lymph node status: 1	relapse free survival time_days: 1157	relapse free survival event: 1	overall survival time_days: 1157	overall survival event: 1	Tissues were stored at -70°C/-80°C prior to RNA isolation.
Breast cancer, T109_21_12_04	GSM1045243	Breast tissue, cancer	Homo sapiens	tissue: breast cancer	age: 54.6	er_status: 1	size: 3	grade: 3	lymph node status: 0	relapse free survival time_days: 546	relapse free survival event: 0	overall survival time_days: 546	overall survival event: 0	Tissues were stored at -70°C/-80°C prior to RNA isolation.
Breast cancer, T11_21_12_04	GSM1045244	Breast tissue, cancer	Homo sapiens	tissue: breast cancer	age: 53.28	er_status: 1	size: 3	grade: 2	lymph node status: 0	relapse free survival time_days: 2582	relapse free survival event: 0	overall survival time_days: 2582	overall survival event: 0	Tissues were stored at -70°C/-80°C prior to RNA isolation.
Breast cancer, T111_14_12_04	GSM1045245	Breast tissue, cancer	Homo sapiens	tissue: breast cancer	age: 54.69	er_status: 1	size: 2.3	grade: 3	lymph node status: 1	relapse free survival time_days: 2460	relapse free survival event: 0	overall survival time_days: 2460	overall survival event: 0	Tissues were stored at -70°C/-80°C prior to RNA isolation.
Breast cancer, T112_3_12_04	GSM1045246	Breast tissue, cancer	Homo sapiens	tissue: breast cancer	age: 48.01	er_status: 1	size: 4	grade: 3	lymph node status: 1	relapse free survival time_days: 978	relapse free survival event: 1	overall survival time_days: 1338	overall survival event: 1	Tissues were stored at -70°C/-80°C prior to RNA isolation.
Breast cancer, T113_22_12_04	GSM1045247	Breast tissue, cancer	Homo sapiens	tissue: breast cancer	age: 60.12	er_status: 1	size: 1.5	grade: 1	lymph node status: 0	relapse free survival time_days: 2626	relapse free survival event: 0	overall survival time_days: 2626	overall survival event: 0	Tissues were stored at -70°C/-80°C prior to RNA isolation.
Breast cancer, T114_7_12_04	GSM1045248	Breast tissue, cancer	Homo sapiens	tissue: breast cancer	age: 52.82	er_status: 1	size: 2	grade: 3	lymph node status: 1	relapse free survival time_days: 2948	relapse free survival event: 0	overall survival time_days: 2948	overall survival event: 0	Tissues were stored at -70°C/-80°C prior to RNA isolation.
Breast cancer, T115_15_12_04	GSM1045249	Breast tissue, cancer	Homo sapiens	tissue: breast cancer	age: 62.81	er_status: 0	size: 2.5	grade: 2	lymph node status: 0	relapse free survival time_days: 2416	relapse free survival event: 0	overall survival time_days: 2416	overall survival event: 0	Tissues were stored at -70°C/-80°C prior to RNA isolation.
Breast cancer, T119_8_12_04	GSM1045250	Breast tissue, cancer	Homo sapiens	tissue: breast cancer	age: 43.48	er_status: NA	size: 2	grade: 3	lymph node status: 1	relapse free survival time_days: 124	relapse free survival event: 1	overall survival time_days: 194	overall survival event: 1	Tissues were stored at -70°C/-80°C prior to RNA isolation.
Breast cancer, T12_22_12_04	GSM1045251	Breast tissue, cancer	Homo sapiens	tissue: breast cancer	age: 72.49	er_status: 1	size: 2	grade: 2	lymph node status: 0	relapse free survival time_days: 2897	relapse free survival event: 0	overall survival time_days: 2897	overall survival event: 0	Tissues were stored at -70°C/-80°C prior to RNA isolation.
Breast cancer, T120_10_12_04	GSM1045252	Breast tissue, cancer	Homo sapiens	tissue: breast cancer	age: 54.34	er_status: 0	size: 2	grade: 2	lymph node status: 0	relapse free survival time_days: 2899	relapse free survival event: 0	overall survival time_days: 2899	overall survival event: 0	Tissues were stored at -70°C/-80°C prior to RNA isolation.
Breast cancer, T122_9_12_04	GSM1045253	Breast tissue, cancer	Homo sapiens	tissue: breast cancer	age: 73.68	er_status: 1	size: 2.2	grade: 3	lymph node status: 1	relapse free survival time_days: 2829	relapse free survival event: 0	overall survival time_days: 2829	overall survival event: 0	Tissues were stored at -70°C/-80°C prior to RNA isolation.
Breast cancer, T123_14_12_04	GSM1045254	Breast tissue, cancer	Homo sapiens	tissue: breast cancer	age: 78.8	er_status: 1	size: 3	grade: 2	lymph node status: 0	relapse free survival time_days: 2561	relapse free survival event: 1	overall survival time_days: 2785	overall survival event: 0	Tissues were stored at -70°C/-80°C prior to RNA isolation.
Breast cancer, T124_25_1_05	GSM1045255	Breast tissue, cancer	Homo sapiens	tissue: breast cancer	age: 74.34	er_status: 1	size: 2.5	grade: 2	lymph node status: 0	relapse free survival time_days: 2740	relapse free survival event: 0	overall survival time_days: 2740	overall survival event: 0	Tissues were stored at -70°C/-80°C prior to RNA isolation.
Breast cancer, T125_21_12_04	GSM1045256	Breast tissue, cancer	Homo sapiens	tissue: breast cancer	age: 74.02	er_status: 1	size: 3	grade: 1	lymph node status: 0	relapse free survival time_days: 1235	relapse free survival event: 0	overall survival time_days: 1235	overall survival event: 0	Tissues were stored at -70°C/-80°C prior to RNA isolation.
Breast cancer, T127_8_12_04	GSM1045257	Breast tissue, cancer	Homo sapiens	tissue: breast cancer	age: 75.15	er_status: 1	size: 2	grade: 2	lymph node status: 0	relapse free survival time_days: 2092	relapse free survival event: 1	overall survival time_days: 2092	overall survival event: 1	Tissues were stored at -70°C/-80°C prior to RNA isolation.
Breast cancer, T128_22_12_04	GSM1045258	Breast tissue, cancer	Homo sapiens	tissue: breast cancer	age: 67.83	er_status: 1	size: 2.5	grade: 2	lymph node status: 1	relapse free survival time_days: 2535	relapse free survival event: 0	overall survival time_days: 2535	overall survival event: 0	Tissues were stored at -70°C/-80°C prior to RNA isolation.
Breast cancer, T129_20_12_04	GSM1045259	Breast tissue, cancer	Homo sapiens	tissue: breast cancer	age: 50.21	er_status: 1	size: 2	grade: 2	lymph node status: 1	relapse free survival time_days: 2211	relapse free survival event: 0	overall survival time_days: 2211	overall survival event: 0	Tissues were stored at -70°C/-80°C prior to RNA isolation.
Breast cancer, T13_9_12_04	GSM1045260	Breast tissue, cancer	Homo sapiens	tissue: breast cancer	age: 69.58	er_status: 1	size: 1.5	grade: 2	lymph node status: 0	relapse free survival time_days: 2275	relapse free survival event: 1	overall survival time_days: 2275	overall survival event: 1	Tissues were stored at -70°C/-80°C prior to RNA isolation.
Breast cancer, T130_8_12_04	GSM1045261	Breast tissue, cancer	Homo sapiens	tissue: breast cancer	age: 31.06	er_status: 0	size: 2	grade: 3	lymph node status: 1	relapse free survival time_days: 390	relapse free survival event: 1	overall survival time_days: 390	overall survival event: 1	Tissues were stored at -70°C/-80°C prior to RNA isolation.
Breast cancer, T131_22_12_04	GSM1045262	Breast tissue, cancer	Homo sapiens	tissue: breast cancer	age: 71.06	er_status: 1	size: 2	grade: 3	lymph node status: 0	relapse free survival time_days: 2184	relapse free survival event: 0	overall survival time_days: 2184	overall survival event: 0	Tissues were stored at -70°C/-80°C prior to RNA isolation.
Breast cancer, T132	GSM1045263	Breast tissue, cancer	Homo sapiens	tissue: breast cancer	age: 60.72	er_status: 1	size: 3	grade: 3	lymph node status: 1	relapse free survival time_days: 436	relapse free survival event: 1	overall survival time_days: 919	overall survival event: 1	Tissues were stored at -70°C/-80°C prior to RNA isolation.
Breast cancer, T134_7_12_04	GSM1045264	Breast tissue, cancer	Homo sapiens	tissue: breast cancer	age: 65.08	er_status: 0	size: 2.8	grade: 3	lymph node status: 1	relapse free survival time_days: 634	relapse free survival event: 1	overall survival time_days: 917	overall survival event: 0	Tissues were stored at -70°C/-80°C prior to RNA isolation.
Breast cancer, T14_21_12_04	GSM1045265	Breast tissue, cancer	Homo sapiens	tissue: breast cancer	age: 67.24	er_status: 1	size: 2	grade: 2	lymph node status: 1	relapse free survival time_days: 2758	relapse free survival event: 0	overall survival time_days: 2758	overall survival event: 0	Tissues were stored at -70°C/-80°C prior to RNA isolation.
Breast cancer, T18_22_12_04	GSM1045266	Breast tissue, cancer	Homo sapiens	tissue: breast cancer	age: 56.88	er_status: 1	size: 2	grade: 3	lymph node status: 1	relapse free survival time_days: 977	relapse free survival event: 0	overall survival time_days: 977	overall survival event: 0	Tissues were stored at -70°C/-80°C prior to RNA isolation.
Breast cancer, T2_7_12_04	GSM1045267	Breast tissue, cancer	Homo sapiens	tissue: breast cancer	age: 69.42	er_status: 1	size: 1.5	grade: 2	lymph node status: 0	relapse free survival time_days: 365	relapse free survival event: 1	overall survival time_days: 1997	overall survival event: 0	Tissues were stored at -70°C/-80°C prior to RNA isolation.
Breast cancer, T20_20_12_04	GSM1045268	Breast tissue, cancer	Homo sapiens	tissue: breast cancer	age: 65.68	er_status: 1	size: 2.5	grade: 2	lymph node status: 1	relapse free survival time_days: 1854	relapse free survival event: 0	overall survival time_days: 1854	overall survival event: 0	Tissues were stored at -70°C/-80°C prior to RNA isolation.
Breast cancer, T21_21_12_04	GSM1045269	Breast tissue, cancer	Homo sapiens	tissue: breast cancer	age: 61.42	er_status: 0	size: 2	grade: 3	lymph node status: 0	relapse free survival time_days: 1793	relapse free survival event: 0	overall survival time_days: 1793	overall survival event: 0	Tissues were stored at -70°C/-80°C prior to RNA isolation.
Breast cancer, T22_10_12_04	GSM1045270	Breast tissue, cancer	Homo sapiens	tissue: breast cancer	age: 46.97	er_status: 0	size: 3	grade: 3	lymph node status: 1	relapse free survival time_days: 545	relapse free survival event: 1	overall survival time_days: 545	overall survival event: 1	Tissues were stored at -70°C/-80°C prior to RNA isolation.
Breast cancer, T23_9_12_04	GSM1045271	Breast tissue, cancer	Homo sapiens	tissue: breast cancer	age: 52.26	er_status: 0	size: 1.5	grade: 3	lymph node status: 1	relapse free survival time_days: 725	relapse free survival event: 1	overall survival time_days: 1409	overall survival event: 1	Tissues were stored at -70°C/-80°C prior to RNA isolation.
Breast cancer, T24_10_12_04	GSM1045272	Breast tissue, cancer	Homo sapiens	tissue: breast cancer	age: 56.1	er_status: 1	size: 3	grade: 1	lymph node status: 1	relapse free survival time_days: 2943	relapse free survival event: 0	overall survival time_days: 2943	overall survival event: 0	Tissues were stored at -70°C/-80°C prior to RNA isolation.
Breast cancer, T29_14_12_04	GSM1045273	Breast tissue, cancer	Homo sapiens	tissue: breast cancer	age: 59.56	er_status: 1	size: 3.5	grade: 3	lymph node status: 1	relapse free survival time_days: 421	relapse free survival event: 1	overall survival time_days: 1044	overall survival event: 1	Tissues were stored at -70°C/-80°C prior to RNA isolation.
Breast cancer, T30_8_12_04	GSM1045274	Breast tissue, cancer	Homo sapiens	tissue: breast cancer	age: 50.94	er_status: 1	size: 3	grade: 3	lymph node status: 0	relapse free survival time_days: 2489	relapse free survival event: 0	overall survival time_days: 2489	overall survival event: 0	Tissues were stored at -70°C/-80°C prior to RNA isolation.
Breast cancer, T32_3_12_04	GSM1045275	Breast tissue, cancer	Homo sapiens	tissue: breast cancer	age: 75.81	er_status: NA	size: 2.2	grade: 3	lymph node status: 0	relapse free survival time_days: 1332	relapse free survival event: 1	overall survival time_days: 1332	overall survival event: 1	Tissues were stored at -70°C/-80°C prior to RNA isolation.
Breast cancer, T33_3_12_04	GSM1045276	Breast tissue, cancer	Homo sapiens	tissue: breast cancer	age: 59	er_status: 1	size: 3.5	grade: 3	lymph node status: 1	relapse free survival time_days: 755	relapse free survival event: 1	overall survival time_days: 1915	overall survival event: 1	Tissues were stored at -70°C/-80°C prior to RNA isolation.
Breast cancer, T34_20_12_04	GSM1045277	Breast tissue, cancer	Homo sapiens	tissue: breast cancer	age: 48.27	er_status: 1	size: 3.5	grade: 3	lymph node status: 1	relapse free survival time_days: 1950	relapse free survival event: 0	overall survival time_days: 1950	overall survival event: 0	Tissues were stored at -70°C/-80°C prior to RNA isolation.
Breast cancer, T35_3_12_04	GSM1045278	Breast tissue, cancer	Homo sapiens	tissue: breast cancer	age: 38.9	er_status: 1	size: 3	grade: 2	lymph node status: 1	relapse free survival time_days: 276	relapse free survival event: 1	overall survival time_days: 1080	overall survival event: 1	Tissues were stored at -70°C/-80°C prior to RNA isolation.
Breast cancer, T36_15_12_04	GSM1045279	Breast tissue, cancer	Homo sapiens	tissue: breast cancer	age: 46.59	er_status: 1	size: 1	grade: 2	lymph node status: 0	relapse free survival time_days: 2266	relapse free survival event: 0	overall survival time_days: 2266	overall survival event: 0	Tissues were stored at -70°C/-80°C prior to RNA isolation.
Breast cancer, T38_25_1_05	GSM1045280	Breast tissue, cancer	Homo sapiens	tissue: breast cancer	age: 48.84	er_status: 0	size: 2	grade: 3	lymph node status: 0	relapse free survival time_days: 1692	relapse free survival event: 0	overall survival time_days: 1692	overall survival event: 0	Tissues were stored at -70°C/-80°C prior to RNA isolation.
Breast cancer, T39_14_12_04	GSM1045281	Breast tissue, cancer	Homo sapiens	tissue: breast cancer	age: 47.39	er_status: 0	size: 4	grade: 2	lymph node status: 0	relapse free survival time_days: 2302	relapse free survival event: 0	overall survival time_days: 2302	overall survival event: 0	Tissues were stored at -70°C/-80°C prior to RNA isolation.
Breast cancer, T40_9_12_04	GSM1045282	Breast tissue, cancer	Homo sapiens	tissue: breast cancer	age: 67.7	er_status: 0	size: 2.5	grade: 3	lymph node status: 1	relapse free survival time_days: 365	relapse free survival event: 1	overall survival time_days: 365	overall survival event: 1	Tissues were stored at -70°C/-80°C prior to RNA isolation.
Breast cancer, T41_20_12_04	GSM1045283	Breast tissue, cancer	Homo sapiens	tissue: breast cancer	age: 46.31	er_status: 0	size: 2.5	grade: 2	lymph node status: 0	relapse free survival time_days: 2211	relapse free survival event: 0	overall survival time_days: 2211	overall survival event: 0	Tissues were stored at -70°C/-80°C prior to RNA isolation.
Breast cancer, T43_9_12_04	GSM1045284	Breast tissue, cancer	Homo sapiens	tissue: breast cancer	age: 71.64	er_status: 1	size: 4	grade: 3	lymph node status: 1	relapse free survival time_days: 1980	relapse free survival event: 1	overall survival time_days: 2344	overall survival event: 0	Tissues were stored at -70°C/-80°C prior to RNA isolation.
Breast cancer, T45_7_12_04	GSM1045285	Breast tissue, cancer	Homo sapiens	tissue: breast cancer	age: 66.66	er_status: 1	size: 2.5	grade: 2	lymph node status: 0	relapse free survival time_days: 1864	relapse free survival event: 1	overall survival time_days: 1864	overall survival event: 0	Tissues were stored at -70°C/-80°C prior to RNA isolation.
Breast cancer, T47_20_12_04	GSM1045286	Breast tissue, cancer	Homo sapiens	tissue: breast cancer	age: 68.29	er_status: 1	size: 2	grade: 2	lymph node status: 0	relapse free survival time_days: 2484	relapse free survival event: 0	overall survival time_days: 2484	overall survival event: 0	Tissues were stored at -70°C/-80°C prior to RNA isolation.
Breast cancer, T49_10_12_04	GSM1045287	Breast tissue, cancer	Homo sapiens	tissue: breast cancer	age: 67.75	er_status: 0	size: 5	grade: 1	lymph node status: 0	relapse free survival time_days: 424	relapse free survival event: 1	overall survival time_days: 526	overall survival event: 1	Tissues were stored at -70°C/-80°C prior to RNA isolation.
Breast cancer, T5_10_12_04	GSM1045288	Breast tissue, cancer	Homo sapiens	tissue: breast cancer	age: 47.13	er_status: 1	size: 2	grade: 2	lymph node status: 0	relapse free survival time_days: 2955	relapse free survival event: 0	overall survival time_days: 2955	overall survival event: 0	Tissues were stored at -70°C/-80°C prior to RNA isolation.
Breast cancer, T51_7_12_04	GSM1045289	Breast tissue, cancer	Homo sapiens	tissue: breast cancer	age: 44.52	er_status: 0	size: 1.5	grade: 1	lymph node status: 1	relapse free survival time_days: 84	relapse free survival event: 1	overall survival time_days: 2650	overall survival event: 0	Tissues were stored at -70°C/-80°C prior to RNA isolation.
Breast cancer, T52_15_12_04	GSM1045290	Breast tissue, cancer	Homo sapiens	tissue: breast cancer	age: 55.89	er_status: 0	size: 4	grade: 2	lymph node status: 0	relapse free survival time_days: 2384	relapse free survival event: 0	overall survival time_days: 2384	overall survival event: 0	Tissues were stored at -70°C/-80°C prior to RNA isolation.
Breast cancer, T56_15_12_04	GSM1045291	Breast tissue, cancer	Homo sapiens	tissue: breast cancer	age: 55.57	er_status: 1	size: 2.4	grade: 2	lymph node status: 0	relapse free survival time_days: 2689	relapse free survival event: 0	overall survival time_days: 2689	overall survival event: 0	Tissues were stored at -70°C/-80°C prior to RNA isolation.
Breast cancer, T62_26_1_05	GSM1045292	Breast tissue, cancer	Homo sapiens	tissue: breast cancer	age: 51.23	er_status: 1	size: 1.9	grade: 1	lymph node status: 0	relapse free survival time_days: 2641	relapse free survival event: 0	overall survival time_days: 2641	overall survival event: 0	Tissues were stored at -70°C/-80°C prior to RNA isolation.
Breast cancer, T63_22_12_04	GSM1045293	Breast tissue, cancer	Homo sapiens	tissue: breast cancer	age: 54.31	er_status: 1	size: 3.8	grade: 3	lymph node status: 0	relapse free survival time_days: 423	relapse free survival event: 0	overall survival time_days: 423	overall survival event: 0	Tissues were stored at -70°C/-80°C prior to RNA isolation.
Breast cancer, T65_20_12_04	GSM1045294	Breast tissue, cancer	Homo sapiens	tissue: breast cancer	age: 68.76	er_status: 1	size: 4.2	grade: 2	lymph node status: 1	relapse free survival time_days: 1682	relapse free survival event: 0	overall survival time_days: 1682	overall survival event: 0	Tissues were stored at -70°C/-80°C prior to RNA isolation.
Breast cancer, T66_25_1_05	GSM1045295	Breast tissue, cancer	Homo sapiens	tissue: breast cancer	age: 56.04	er_status: 1	size: 4	grade: 1	lymph node status: 1	relapse free survival time_days: 2052	relapse free survival event: 0	overall survival time_days: 2052	overall survival event: 0	Tissues were stored at -70°C/-80°C prior to RNA isolation.
Breast cancer, T67_7_12_04	GSM1045296	Breast tissue, cancer	Homo sapiens	tissue: breast cancer	age: 60.55	er_status: 1	size: 0.7	grade: 3	lymph node status: 1	relapse free survival time_days: 288	relapse free survival event: 1	overall survival time_days: 475	overall survival event: 0	Tissues were stored at -70°C/-80°C prior to RNA isolation.
Breast cancer, T69_15_12_04	GSM1045297	Breast tissue, cancer	Homo sapiens	tissue: breast cancer	age: 89.93	er_status: 1	size: 3	grade: 3	lymph node status: 0	relapse free survival time_days: 2243	relapse free survival event: 0	overall survival time_days: 2243	overall survival event: 0	Tissues were stored at -70°C/-80°C prior to RNA isolation.
Breast cancer, T70_21_12_04	GSM1045298	Breast tissue, cancer	Homo sapiens	tissue: breast cancer	age: 73.79	er_status: 1	size: 3.2	grade: 2	lymph node status: 0	relapse free survival time_days: 2197	relapse free survival event: 0	overall survival time_days: 2197	overall survival event: 0	Tissues were stored at -70°C/-80°C prior to RNA isolation.
Breast cancer, T71_14_12_04	GSM1045299	Breast tissue, cancer	Homo sapiens	tissue: breast cancer	age: 61.41	er_status: 1	size: 1.5	grade: 2	lymph node status: 1	relapse free survival time_days: 2576	relapse free survival event: 0	overall survival time_days: 2576	overall survival event: 0	Tissues were stored at -70°C/-80°C prior to RNA isolation.
Breast cancer, T72_14_12_04	GSM1045300	Breast tissue, cancer	Homo sapiens	tissue: breast cancer	age: 57.23	er_status: 1	size: 3	grade: 3	lymph node status: 1	relapse free survival time_days: 2556	relapse free survival event: 0	overall survival time_days: 2556	overall survival event: 0	Tissues were stored at -70°C/-80°C prior to RNA isolation.
Breast cancer, T73_15_12_04	GSM1045301	Breast tissue, cancer	Homo sapiens	tissue: breast cancer	age: 56.1	er_status: 1	size: 3	grade: 2	lymph node status: 0	relapse free survival time_days: 2225	relapse free survival event: 0	overall survival time_days: 2225	overall survival event: 0	Tissues were stored at -70°C/-80°C prior to RNA isolation.
Breast cancer, T75	GSM1045302	Breast tissue, cancer	Homo sapiens	tissue: breast cancer	age: 75.75	er_status: 0	size: 3	grade: 2	lymph node status: 0	relapse free survival time_days: 441	relapse free survival event: 1	overall survival time_days: 2022	overall survival event: 1	Tissues were stored at -70°C/-80°C prior to RNA isolation.
Breast cancer, T80_14_12_04	GSM1045303	Breast tissue, cancer	Homo sapiens	tissue: breast cancer	age: 41.17	er_status: 1	size: 2.5	grade: 3	lymph node status: 0	relapse free survival time_days: 2713	relapse free survival event: 0	overall survival time_days: 2713	overall survival event: 0	Tissues were stored at -70°C/-80°C prior to RNA isolation.
Breast cancer, T81_10_12_04	GSM1045304	Breast tissue, cancer	Homo sapiens	tissue: breast cancer	age: 53.07	er_status: 1	size: 2.5	grade: 3	lymph node status: 1	relapse free survival time_days: 2790	relapse free survival event: 0	overall survival time_days: 2790	overall survival event: 0	Tissues were stored at -70°C/-80°C prior to RNA isolation.
Breast cancer, T82_15_12_04	GSM1045305	Breast tissue, cancer	Homo sapiens	tissue: breast cancer	age: 55.95	er_status: 1	size: 3.5	grade: 2	lymph node status: 0	relapse free survival time_days: 2622	relapse free survival event: 0	overall survival time_days: 2622	overall survival event: 0	Tissues were stored at -70°C/-80°C prior to RNA isolation.
Breast cancer, T83_8_12_04	GSM1045306	Breast tissue, cancer	Homo sapiens	tissue: breast cancer	age: 60.39	er_status: 0	size: 6	grade: 3	lymph node status: 1	relapse free survival time_days: 634	relapse free survival event: 1	overall survival time_days: 2909	overall survival event: 0	Tissues were stored at -70°C/-80°C prior to RNA isolation.
Breast cancer, T94_9_12_04	GSM1045307	Breast tissue, cancer	Homo sapiens	tissue: breast cancer	age: 46.09	er_status: 1	size: 2	grade: 2	lymph node status: 1	relapse free survival time_days: 2952	relapse free survival event: 0	overall survival time_days: 2952	overall survival event: 0	Tissues were stored at -70°C/-80°C prior to RNA isolation.
Breast cancer, T97_3_12_04	GSM1045308	Breast tissue, cancer	Homo sapiens	tissue: breast cancer	age: 47.82	er_status: NA	size: 3	grade: 1	lymph node status: 1	relapse free survival time_days: 1209	relapse free survival event: 1	overall survival time_days: 2989	overall survival event: 0	Tissues were stored at -70°C/-80°C prior to RNA isolation.
Breast cancer, T98_22_12_04	GSM1045309	Breast tissue, cancer	Homo sapiens	tissue: breast cancer	age: 48.43	er_status: 1	size: 3.5	grade: 2	lymph node status: 1	relapse free survival time_days: 2105	relapse free survival event: 0	overall survival time_days: 2105	overall survival event: 0	Tissues were stored at -70°C/-80°C prior to RNA isolation.
Breast cancer, T99_20_12_04	GSM1045310	Breast tissue, cancer	Homo sapiens	tissue: breast cancer	age: 70.44	er_status: 1	size: 2	grade: 2	lymph node status: 1	relapse free survival time_days: 639	relapse free survival event: 1	overall survival time_days: 927	overall survival event: 1	Tissues were stored at -70°C/-80°C prior to RNA isolation.
Breast cancer, T9A_9_12_04	GSM1045311	Breast tissue, cancer	Homo sapiens	tissue: breast cancer	age: 62.51	er_status: 1	size: 1.5	grade: 2	lymph node status: 1	relapse free survival time_days: 2962	relapse free survival event: 0	overall survival time_days: 2962	overall survival event: 0	Tissues were stored at -70°C/-80°C prior to RNA isolation.
